# Supplementary material for: Development of models for cervical cancer screening: construction in a cross-sectional population and validation in two screening cohorts in China
Source: BMC Med. 2021 Sep 3;19:197. doi: 10.1186/s12916-021-02078-2 (PMC8414700; doi:10.1186/s12916-021-02078-2)
Supplement: Supplementary file 1 — Additional File 1:Table S1-S3.Table S1. – Logistic Regression Parameters. Table S2. – SVM Parameters. Table S3. – Clinical performance of current screening methods and models for cross-sectional population and screening cohorts at baseline (CIN3+) [file 12916_2021_2078_MOESM1_ESM.xlsx]

## Sheet: Table S1
Table S1 Logistic Regression Parameters*
Variabe	Estimate	Std.Error
Base model
Intercept	-3.19059	0.59603
hrHPV	2.06771	0.27109
ASC-US	1.36354	0.32773
ASC-H	3.55612	0.42172
AGC	4.28591	0.80134
LSIL	1.51085	0.37011
HSIL/AIS	4.90115	0.39179
SCC/ADC	7.19866	0.75258
Age	-0.01935	0.01127
Base Model+E6
Intercept	-1.63734	0.67971
hrHPV	1.92905	0.29231
ASC-US	1.47615	0.34631
ASC-H	2.97602	0.46116
AGC	4.89681	1.22439
LSIL	1.38943	0.41653
HSIL/AIS	4.23318	0.43589
SCC/ADC	6.37628	0.77985
E6	1.9361	0.41051
Age	-0.04903	0.01361
Base Model+Genotyping
Intercept	-3.24223	0.66077
hrHPV	1.51746	0.35547
ASC-US	1.43124	0.35218
ASC-H	3.34987	0.4787
AGC	4.16086	0.85291
LSIL	1.45479	0.4119
HSIL/AIS	4.49912	0.43508
SCC/ADC	6.80578	0.77065
HPV16	1.44896	0.34733
HPV18	0.95014	0.54451
HPV45	0.12346	0.91072
HPV33/58	0.79158	0.37368
HPV31	0.35975	0.65158
HPV59/56/66	-1.14307	0.43234
HPV51	-1.08557	0.7951
HPV52	0.89489	0.46087
HPV39/68/35	0.6052	0.47999
Age	-0.01872	0.01242
Base Model+E6+Genotyping
Intercept	-1.93218	0.73806
hrHPV	1.51297	0.39022
ASC-US	1.58716	0.36676
ASC-H	2.93224	0.5175
AGC	4.85179	1.25927
LSIL	1.37952	0.45654
HSIL/AIS	4.21336	0.48369
SCC/ADC	6.33502	0.79185
E6	1.98602	0.55414
HPV16	0.88724	0.43052
HPV18	-0.40204	0.7758
HPV45	0.06988	0.94653
HPV33/58	0.79169	0.41149
HPV31	0.44194	0.68232
HPV59/56/66	-0.99504	0.49063
HPV51	-0.98537	0.90244
HPV52	1.09372	0.53258
HPV39/68/35	0.78841	0.56848
Age	-0.044	0.01452
*Estimates represent the β value in the logistic regression equation:

## Sheet: Table S2
Table S2 SVM Parameters*
Base model						Base Model+E6							Base Model+Genotyping															Base Model+E6+Genotyping
SVM-Type: eps-regression						SVM-Type: eps-regression							SVM-Type: eps-regression															SVM-Type: eps-regression
SVM-Kernel (K): radial						SVM-Kernel (K): radial							SVM-Kernel (K): radial															SVM-Kernel (K): radial
cost: 1						cost: 1							cost: 1															cost: 1
gamma: 0.3333333						gamma: 0.25							gamma: 0.08333333															gamma: 0.07692308
epsilon: 0.1						epsilon: 0.1							epsilon: 0.1															epsilon: 0.1
Number of Support Vectors (n): 321						Number of Support Vectors (n): 248							Number of Support Vectors (n): 336															Number of Support Vectors (n): 313
coef0 (b): 0						coef0 (b): 0							coef0 (b): 0															coef0 (b): 0
Support Vectors (αi)		xi				Support Vectors (αi)		xi					Support Vectors (αi)		xi													Support Vectors (αi)		xi
		hrHPV	Cytology	Age				hrHPV	Cytology	E6	Age				hrHPV	Cytology	HPV16	HPV18	HPV45	HPV33/58	HPV31	HPV59/56/66	HPV51	HPV52	HPV39/68/35	Age				hrHPV	Cytology	E6	HPV16	HPV18	HPV45	HPV33/58	HPV31	HPV59/56/66	HPV51	HPV52	HPV39/68/35	Age
1		1	LSIL	39		0.424952		1	HSIL/AIS	1	23		-0.874573		1	NILM	0	0	0	0	0	0	1	1	0	51		-1		1	NILM	0	0	0	0	0	0	0	1	1	0	51
1		1	HSIL/AIS	23		-1		1	ASC-US	0	49		-1		1	NILM	0	1	0	0	0	0	0	0	0	25		-1		0	ASC-US	0	0	0	0	0	0	0	0	0	0	61
-1		1	LSIL	38		-1		1	NILM	0	40		-1		0	ASC-US	0	0	0	0	0	0	0	0	0	61		1		1	HSIL/AIS	1	1	0	0	0	0	0	0	0	0	23
1		1	LSIL	23		1		1	ASC-US	0	63		0.796378		0	SCC/ADC	0	0	0	0	0	0	0	0	0	61		-0.413081		1	HSIL/AIS	1	1	0	0	0	0	0	0	0	0	48
-1		1	ASC-US	49		-1		1	ASC-US	0	48		1		1	HSIL/AIS	1	0	0	0	0	0	0	0	0	23		-1		1	ASC-US	0	0	0	0	0	0	0	0	0	0	49
-0.172562		0	NILM	48		1		1	ASC-H	0	39		-1		1	LSIL	1	0	0	1	0	0	0	0	0	38		-1		1	NILM	0	0	0	1	0	0	1	0	0	0	63
-0.0438564		0	NILM	47		-1		0	HSIL/AIS	0	47		0.221588		1	LSIL	0	0	0	1	0	0	0	0	0	23		0.579902		1	SCC/ADC	1	0	1	0	0	0	0	0	0	0	65
-0.161849		0	NILM	38		1		1	ASC-US	0	38		-1		1	ASC-US	0	0	0	0	0	0	0	0	0	49		1		1	ASC-US	0	0	0	0	0	0	1	0	1	0	63
-1		1	NILM	53		-1		1	ASC-H	0	43		-1		1	NILM	0	0	1	0	0	1	0	0	0	63		0.0738252		1	HSIL/AIS	0	1	0	0	0	1	0	0	0	0	37
1		1	ASC-US	63		0.858922		1	HSIL/AIS	0	50		0.112334		1	SCC/ADC	0	1	0	0	0	0	0	0	0	65		-1		1	ASC-US	0	0	0	0	0	0	0	0	0	1	48
-0.3053		0	NILM	37		1		1	ASC-H	0	49		1		1	ASC-US	0	0	0	0	0	1	0	1	0	63		-1		0	HSIL/AIS	0	0	0	0	0	0	0	0	1	0	47
-0.0341381		1	NILM	52		-1		1	ASC-US	0	68		-1		1	ASC-US	0	0	0	0	0	0	0	0	0	40		1		1	ASC-US	0	1	0	0	0	0	0	0	0	0	38
-1		1	ASC-US	40		-1		1	NILM	0	56		-1		1	ASC-US	0	0	0	0	0	0	0	0	1	48		-1		1	ASC-H	0	0	0	0	1	0	0	0	0	0	43
-1		1	NILM	53		-1		0	ASC-US	0	25		-1		0	HSIL/AIS	0	0	0	0	0	0	0	1	0	47		1		1	HSIL/AIS	0	0	0	0	1	0	0	0	0	0	50
-1		1	ASC-US	48		0.233095		0	SCC/ADC	1	52		1		1	ASC-US	1	0	0	0	0	0	0	0	0	38		-1		1	NILM	0	0	0	0	0	0	0	0	0	1	42
1		1	ASC-H	39		-1		1	LSIL	0	44		-1		1	ASC-H	0	0	0	1	0	0	0	0	0	43		1		1	ASC-H	0	1	0	0	0	0	0	0	0	0	49
-1		0	HSIL/AIS	47		-1		1	ASC-US	0	69		-0.141986		1	SCC/ADC	1	0	0	1	0	0	0	0	0	26		-1		1	NILM	0	0	0	0	1	0	0	0	0	0	47
1		1	ASC-US	38		1		1	LSIL	0	42		1		1	HSIL/AIS	0	0	0	1	0	0	0	0	0	50		-1		1	ASC-US	0	0	0	0	0	0	1	0	0	0	68
-1		1	ASC-H	43		1		0	NILM	0	62		-0.215534		1	NILM	0	0	0	0	0	0	0	0	1	42		-0.964865		1	NILM	0	0	0	0	0	0	0	0	0	1	56
1		1	ASC-H	49		-1		1	NILM	0	37		0.339256		1	ASC-H	1	0	0	0	0	0	0	0	0	49		-1		0	ASC-US	0	0	0	0	0	0	0	0	0	0	25
-1		1	ASC-US	68		1		1	ASC-US	0	51		-0.97985		1	NILM	0	0	0	0	0	0	0	1	0	62		-1		1	NILM	0	1	0	0	0	0	0	0	0	0	58
-1		1	LSIL	58		0.294558		0	SCC/ADC	0	38		-1		1	NILM	0	0	0	1	0	0	0	0	0	47		0.0767356		0	SCC/ADC	1	1	0	0	0	0	0	0	0	0	52
0.338301		1	HSIL/AIS	60		1		1	ASC-H	1	61		-1		1	ASC-US	0	0	0	0	0	1	0	0	0	68		-1		1	LSIL	0	0	0	0	0	0	0	0	0	1	44
0.0999053		0	SCC/ADC	52		1		1	ASC-H	0	44		-0.802829		1	LSIL	0	0	0	1	0	1	1	0	0	58		1		1	HSIL/AIS	0	1	0	0	0	0	0	0	0	0	35
-1		1	LSIL	44		-1		1	ASC-US	0	64		-1		1	NILM	1	0	0	0	0	0	0	0	0	58		-0.25011		1	SCC/ADC	1	0	0	0	0	0	0	0	0	0	45
-0.905972		0	NILM	49		0.85409		1	ASC-H	1	56		-1		1	LSIL	0	0	0	0	0	0	0	0	1	44		-1		1	ASC-US	0	0	0	0	1	0	0	0	0	0	69
-1		1	ASC-US	69		1		1	LSIL	0	43		1		1	SCC/ADC	0	0	0	0	0	0	0	0	0	45		1		1	LSIL	0	0	0	0	0	0	1	0	0	0	42
1		1	LSIL	42		1		0	ASC-US	0	30		-1		1	ASC-US	0	0	0	1	0	0	0	0	0	69		1		1	HSIL/AIS	1	1	0	0	1	0	0	0	0	0	49
1		1	ASC-H	51		1		1	NILM	0	28		1		1	LSIL	0	0	0	0	0	1	0	0	0	42		1		0	NILM	0	0	0	0	0	0	0	0	0	0	62
1		0	NILM	62		1		1	ASC-H	0	46		0.396265		1	ASC-H	0	1	0	0	0	0	0	0	0	51		1		1	ASC-H	1	0	0	0	0	0	0	0	0	0	54
1		1	ASC-H	54		1		1	LSIL	0	46		0.995192		1	HSIL/AIS	1	0	0	1	0	0	0	0	0	49		-1		1	NILM	0	1	0	0	0	0	0	0	1	1	57
1		1	HSIL/AIS	55		1		1	ASC-H	0	43		1		0	NILM	0	0	0	0	0	0	0	0	0	62		1		1	ASC-US	0	1	0	0	0	0	0	0	0	0	51
1		1	ASC-US	51		-1		1	ASC-US	0	54		1		1	ASC-H	0	0	0	0	0	0	0	0	0	54		0.63138		1	HSIL/AIS	1	1	0	0	0	1	0	0	0	1	49
1		1	ASC-H	45		-1		0	LSIL	0	54		-1		1	NILM	1	0	0	0	0	0	0	1	1	57		1		0	SCC/ADC	0	0	0	0	0	0	0	0	0	0	38
1		1	ASC-H	61		-1		1	HSIL/AIS	1	62		1		1	ASC-US	1	0	0	0	0	0	0	0	0	51		-1		0	NILM	1	0	0	0	0	0	0	0	0	0	64
-1		1	LSIL	29		1		1	ASC-H	1	59		0.773687		1	HSIL/AIS	1	0	0	0	1	0	0	0	1	49		1		1	HSIL/AIS	0	1	0	0	0	0	0	0	0	0	34
0.0545334		0	SCC/ADC	35		-1		0	NILM	1	52		1		0	SCC/ADC	0	0	0	0	0	0	0	0	0	38		1		1	ASC-H	1	1	0	0	0	0	0	0	0	0	61
0.0806963		1	HSIL/AIS	61		1		1	NILM	0	69		1		1	ASC-H	1	0	0	0	0	0	0	0	0	61		0.826872		0	SCC/ADC	1	1	0	0	0	0	0	0	0	0	35
1		1	ASC-H	44		-1		0	LSIL	0	42		1		0	SCC/ADC	1	0	0	0	0	0	0	0	0	35		-0.780386		1	NILM	0	0	0	0	1	0	0	1	0	0	66
-1		1	ASC-US	64		1		1	HSIL/AIS	0	31		0.520836		1	NILM	0	0	0	0	0	1	0	0	0	57		1		1	ASC-H	0	0	0	0	0	0	0	0	0	0	44
1		1	ASC-H	56		0.530223		0	SCC/ADC	0	61		-0.465583		1	NILM	0	0	0	1	0	0	1	0	0	66		-1		1	ASC-US	0	0	0	0	1	0	0	0	0	0	64
1		1	LSIL	43		-1		1	LSIL	0	25		1		1	ASC-H	0	0	0	0	0	0	0	0	0	44		0.22372		1	LSIL	0	1	0	0	1	0	0	0	0	1	43
1		0	ASC-US	30		0.895975		0	HSIL/AIS	1	43		-1		1	ASC-US	0	0	0	1	0	0	0	0	0	64		1		0	ASC-US	0	0	0	0	0	0	0	0	0	0	30
1		1	NILM	28		1		0	SCC/ADC	0	48		1		1	ASC-H	1	0	0	0	0	0	0	0	0	56		1		1	NILM	0	0	0	0	0	0	0	0	1	1	28
1		1	ASC-H	46		1		1	ASC-US	0	42		0.600668		1	LSIL	1	0	0	1	0	0	0	0	1	43		1		1	ASC-H	0	1	0	0	0	0	0	0	0	0	46
1		1	LSIL	46		-1		1	ASC-US	0	56		1		0	ASC-US	0	0	0	0	0	0	0	0	0	30		-1		0	ASC-H	0	0	0	0	0	0	0	0	0	0	45
1		1	ASC-H	43		1		1	LSIL	0	44		1		1	NILM	0	0	0	0	0	0	0	1	1	28		1		1	LSIL	0	0	0	0	1	0	0	0	0	0	46
-1		1	ASC-US	54		-1		1	HSIL/AIS	0	47		-1		0	ASC-H	0	0	0	0	0	0	0	0	0	45		1		1	ASC-H	0	0	0	0	0	0	1	0	0	0	43
-1		0	LSIL	54		-1		1	LSIL	0	61		1		1	LSIL	0	0	0	1	0	0	0	0	0	46		-1		1	ASC-US	0	0	0	0	1	0	0	0	0	0	54
-1		1	HSIL/AIS	62		-1		1	ASC-US	0	42		1		1	ASC-H	0	0	0	0	0	1	0	0	0	43		-1		0	LSIL	0	0	0	0	0	0	0	0	1	0	54
1		1	ASC-H	59		1		0	AGC	0	55		-0.0970399		1	SCC/ADC	0	0	0	1	0	0	0	0	0	53		-1		1	HSIL/AIS	1	1	0	0	0	0	0	0	0	0	62
1		1	NILM	69		1		1	NILM	0	52		-1		1	ASC-US	0	0	0	1	0	0	0	0	0	54		1		1	ASC-H	1	1	0	0	0	0	0	0	0	0	59
-1		1	LSIL	64		-1		0	ASC-H	0	52		-1		0	LSIL	0	0	0	0	0	0	0	1	0	54		-1		0	NILM	1	0	0	0	0	0	0	0	0	0	52
-1		0	LSIL	42		-1		0	LSIL	0	64		-1		1	HSIL/AIS	1	0	0	0	0	0	0	0	0	62		1		1	NILM	0	0	0	0	1	0	1	0	0	0	69
-1		1	LSIL	25		1		1	ASC-H	0	41		1		1	ASC-H	1	0	0	0	0	0	0	0	0	59		-1		0	LSIL	0	0	0	0	0	0	0	0	0	0	42
1		0	HSIL/AIS	43		-1		1	ASC-US	0	49		1		1	NILM	0	0	0	1	0	1	0	0	0	69		-1		1	NILM	0	0	0	1	1	0	0	0	0	0	41
1		0	SCC/ADC	48		1		1	HSIL/AIS	0	53		-1		1	LSIL	0	0	0	0	0	0	0	0	1	64		0.604226		1	HSIL/AIS	0	0	0	0	1	0	0	0	1	0	31
1		1	ASC-US	42		-1		0	AGC	0	44		-1		0	LSIL	0	0	0	0	0	0	0	0	0	42		0.963355		0	SCC/ADC	0	0	0	0	0	0	0	0	0	0	61
-1		1	ASC-US	56		1		1	LSIL	0	33		-1		1	NILM	0	0	1	1	0	0	0	0	0	41		-1		1	LSIL	0	0	0	0	1	0	0	1	0	0	25
-1		1	HSIL/AIS	35		1		1	HSIL/AIS	0	30		1		1	HSIL/AIS	0	0	0	1	0	0	0	1	0	31		-1		0	ASC-US	0	0	0	0	0	0	0	0	0	0	63
1		1	LSIL	44		1		1	LSIL	0	39		0.955837		0	SCC/ADC	0	0	0	0	0	0	0	0	0	61		1		0	HSIL/AIS	1	0	0	0	0	0	0	0	1	0	43
-1		1	HSIL/AIS	47		-1		1	ASC-US	0	61		-0.713079		1	LSIL	0	0	0	1	0	0	1	0	0	25		1		0	SCC/ADC	0	0	0	0	0	0	0	0	0	0	48
-1		1	LSIL	27		-0.358346		1	SCC/ADC	0	57		-1		0	ASC-US	0	0	0	0	0	0	0	0	0	63		1		1	ASC-US	0	0	0	0	1	0	0	0	0	0	42
-1		1	ASC-US	45		-1		1	LSIL	0	56		1		0	HSIL/AIS	0	0	0	0	0	0	0	1	0	43		-0.387625		1	SCC/ADC	1	1	0	0	0	0	1	0	0	0	55
-1		1	LSIL	61		-0.581123		0	ASC-H	0	45		1		0	SCC/ADC	0	0	0	0	0	0	0	0	0	48		1		1	LSIL	0	0	0	0	0	0	0	0	0	1	44
-1		1	ASC-US	42		1		0	ASC-US	0	51		1		1	ASC-US	0	0	0	1	0	0	0	0	0	42		-0.189523		0	NILM	0	0	0	0	0	0	1	0	0	0	49
1		0	AGC	55		-1		1	HSIL/AIS	0	53		-1		1	ASC-US	0	0	0	0	0	1	0	0	0	56		-1		1	HSIL/AIS	0	0	0	0	0	0	1	0	0	0	47
1		1	NILM	52		-1		1	HSIL/AIS	0	37		-1		1	HSIL/AIS	1	0	0	0	0	0	0	0	0	35		1		1	HSIL/AIS	0	0	0	0	1	0	0	0	0	0	49
-1		0	ASC-H	52		0.00716862		1	ASC-US	1	32		-1		1	SCC/ADC	1	0	0	0	0	1	0	0	0	55		-1		1	LSIL	0	0	0	0	1	0	0	0	0	0	61
-0.720934		1	NILM	54		1		1	NILM	1	49		1		1	LSIL	0	0	0	0	0	0	0	0	1	44		-1		1	ASC-US	0	0	0	0	0	0	0	0	0	0	42
-1		0	LSIL	64		-1		1	ASC-US	0	46		-0.0853161		0	NILM	0	0	0	0	0	1	0	0	0	49		1		0	AGC	0	0	0	0	0	0	0	0	0	0	55
1		1	ASC-H	41		1		1	LSIL	0	32		-1		1	HSIL/AIS	0	0	0	0	0	1	0	0	0	47		-0.146696		1	NILM	0	0	0	0	0	1	0	0	0	0	48
-0.406139		1	SCC/ADC	30		1		0	ASC-US	0	25		1		1	HSIL/AIS	0	0	0	1	0	0	0	0	0	49		1		1	NILM	0	1	0	0	0	0	0	0	0	0	52
-1		1	ASC-US	49		1		1	ASC-US	0	49		-0.606751		1	LSIL	0	0	0	0	0	1	0	1	0	27		-1		0	ASC-H	0	0	0	0	0	0	0	0	0	0	52
-1		0	AGC	44		1		0	NILM	0	42		0.940285		1	SCC/ADC	0	0	0	0	0	1	0	0	0	60		-1		1	NILM	0	1	0	1	0	0	0	0	0	1	54
1		1	LSIL	33		-1		0	LSIL	0	50		1		1	HSIL/AIS	0	0	0	1	0	0	0	0	0	48		-1		0	LSIL	0	0	0	0	0	0	0	0	0	0	64
0.197051		1	HSIL/AIS	30		-1		1	SCC/ADC	0	37		-1		1	ASC-US	1	0	0	0	0	0	0	0	0	45		1		1	ASC-H	0	0	0	0	1	0	0	0	0	0	41
1		1	LSIL	39		-1		1	HSIL/AIS	0	58		-1		1	LSIL	0	0	0	1	0	0	0	0	0	61		-0.611422		1	ASC-US	0	0	0	0	0	0	1	0	0	0	49
-1		0	ASC-US	24		1		0	ASC-US	0	58		-1		1	ASC-US	0	0	0	0	0	0	0	0	0	42		-0.162997		1	NILM	0	0	0	0	0	0	0	0	0	0	42
-1		1	ASC-US	61		-1		1	LSIL	0	41		1		0	AGC	0	0	0	0	0	0	0	0	0	55		-1		0	AGC	0	0	0	0	0	0	0	0	0	0	44
-1		1	LSIL	56		-1		1	LSIL	1	57		0.249758		1	NILM	0	0	0	0	1	0	0	0	0	48		1		1	HSIL/AIS	0	1	0	0	0	0	1	0	0	1	30
1		0	ASC-US	51		1		1	ASC-H	0	59		1		1	NILM	1	0	0	0	0	0	0	0	0	52		1		1	LSIL	0	0	0	0	0	1	0	0	0	0	39
-1		1	HSIL/AIS	53		1		1	HSIL/AIS	0	50		-1		0	ASC-H	0	0	0	0	0	0	0	0	0	52		-0.170137		1	HSIL/AIS	1	1	0	0	0	0	1	0	0	0	44
-1		1	HSIL/AIS	37		1		0	HSIL/AIS	0	52		-1		1	NILM	1	0	1	0	0	0	0	0	1	54		-1		1	ASC-US	0	0	0	0	0	0	0	0	0	0	61
1		1	ASC-US	32		1		0	NILM	0	27		-1		0	LSIL	0	0	0	0	0	0	0	0	0	64		1		1	SCC/ADC	0	0	0	0	0	0	1	0	0	0	57
-0.438163		0	ASC-US	56		-1		1	NILM	1	60		1		1	ASC-H	0	0	0	1	0	0	0	0	0	41		-1		1	LSIL	0	0	0	0	0	0	1	0	0	0	56
0.0396964		1	HSIL/AIS	40		-0.0410913		0	ASC-US	0	67		-1		1	ASC-US	0	0	0	0	0	1	0	0	0	49		1		0	ASC-US	0	0	0	0	0	0	0	0	1	0	51
-1		1	LSIL	36		-0.769463		0	ASC-US	1	60		-1		0	AGC	0	0	0	0	0	0	0	0	0	44		-1		1	HSIL/AIS	0	0	0	0	0	0	0	0	1	0	53
1		1	NILM	49		1		0	HSIL/AIS	0	35		0.924394		1	HSIL/AIS	1	0	0	0	0	1	0	0	1	30		-1		1	HSIL/AIS	0	0	0	0	1	0	0	0	0	0	37
-1		1	ASC-US	46		0.935142		1	HSIL/AIS	0	32		1		1	LSIL	0	0	0	0	1	0	0	0	0	39		-1		1	NILM	0	0	0	0	1	0	0	0	0	0	45
1		1	LSIL	32		1		1	ASC-US	0	58		-1		1	ASC-US	0	0	0	0	0	0	0	0	0	61		1		1	ASC-US	1	1	0	0	0	0	1	0	0	0	32
-1		1	NILM	53		-1		0	LSIL	0	44		1		1	SCC/ADC	0	0	0	0	0	1	0	0	0	57		-1		1	NILM	0	1	0	0	0	0	0	0	0	0	62
1		0	ASC-US	25		1		0	HSIL/AIS	0	51		-1		1	LSIL	0	0	0	0	0	1	0	0	0	56		0.0415485		1	HSIL/AIS	1	1	0	0	1	0	0	0	0	1	40
1		1	ASC-US	49		-1		1	LSIL	0	44		1		0	ASC-US	0	0	0	0	0	0	0	1	0	51		0.355005		1	NILM	1	1	0	0	0	0	0	0	0	0	49
-0.796658		0	NILM	36		1		0	ASC-US	0	52		-1		1	HSIL/AIS	0	0	0	0	0	0	0	1	0	53		-1		1	ASC-US	0	0	0	0	1	0	0	0	0	0	46
-1		1	ASC-US	40		-1		1	LSIL	0	29		-1		1	HSIL/AIS	0	0	0	1	0	0	0	0	0	37		1		1	LSIL	0	0	0	0	1	0	0	0	0	0	32
1		0	HSIL/AIS	71		-0.674959		1	NILM	0	41		-1		1	NILM	0	0	0	1	0	0	0	0	0	45		1		0	ASC-US	0	0	0	0	0	0	0	0	0	0	25
1		0	NILM	42		1		1	LSIL	0	42		1		1	ASC-US	1	0	0	0	0	1	0	0	0	32		1		1	ASC-US	0	1	0	0	0	0	0	0	0	0	49
-1		0	LSIL	50		1		1	SCC/ADC	0	70		-1		1	NILM	1	0	0	0	0	0	0	0	0	62		1		0	NILM	0	0	0	0	0	0	0	0	0	0	42
1		1	ASC-H	32		1		1	NILM	0	22		-1		1	LSIL	0	0	0	1	0	0	0	0	1	36		-1		0	ASC-US	0	0	0	0	0	0	0	0	0	0	60
1		0	AGC	56		-1		1	HSIL/AIS	0	32		-0.373741		1	NILM	0	0	0	0	0	0	0	0	0	54		1		1	SCC/ADC	0	1	0	0	0	0	1	0	0	0	64
-1		0	LSIL	41		-1		1	LSIL	0	24		1		1	NILM	1	0	0	0	0	0	0	0	0	49		-1		1	HSIL/AIS	0	0	0	0	0	0	0	1	0	0	58
1		1	ASC-H	46		1		0	ASC-US	0	44		-1		1	ASC-US	0	0	0	1	0	0	0	0	0	46		1		0	ASC-US	0	0	0	0	0	0	0	0	0	0	58
-1		1	HSIL/AIS	58		1		1	NILM	0	43		1		1	LSIL	0	0	0	1	0	0	0	0	0	32		-1		1	LSIL	0	0	0	0	1	0	0	0	1	0	41
1		0	ASC-US	58		-0.930266		1	SCC/ADC	0	41		1		0	ASC-US	0	0	0	0	0	0	0	0	0	25		-1		1	LSIL	1	1	0	0	0	0	0	0	0	0	57
-1		1	LSIL	41		1		1	HSIL/AIS	0	50		1		1	ASC-US	1	0	0	0	0	0	0	0	0	49		-1		1	SCC/ADC	0	0	0	0	1	0	0	0	0	0	44
-1		1	LSIL	57		-1		0	SCC/ADC	0	48		0.583993		0	HSIL/AIS	1	0	0	0	0	0	0	0	0	71		1		1	ASC-H	0	0	0	0	0	0	0	0	0	0	59
-1		0	ASC-US	24		0.78471		1	SCC/ADC	1	75		1		0	NILM	0	0	0	0	0	0	0	0	0	42		0.827224		1	SCC/ADC	0	0	0	0	0	0	0	0	0	0	47
1		1	ASC-H	59		-1		0	LSIL	0	47		-0.688925		0	ASC-US	0	0	0	0	0	0	0	0	0	60		1		0	HSIL/AIS	0	0	0	0	0	0	0	0	0	0	52
1		0	HSIL/AIS	52		1		0	SCC/ADC	0	48		1		1	ASC-H	1	0	0	0	0	0	0	0	0	32		0.860957		0	NILM	0	0	0	0	0	0	0	0	1	0	27
-0.0867455		0	ASC-US	55		1		1	HSIL/AIS	0	54		1		0	AGC	0	0	0	0	0	0	0	0	0	56		-1		1	NILM	1	0	1	0	1	0	0	0	0	0	60
1		0	NILM	27		1		1	HSIL/AIS	0	53		-1		0	LSIL	0	0	0	0	0	0	0	0	0	41		-1		0	ASC-US	0	0	0	0	0	0	0	0	0	0	67
0.199409		1	HSIL/AIS	57		-1		1	HSIL/AIS	0	62		-1		1	HSIL/AIS	0	0	0	0	0	0	1	0	0	58		0.307265		1	HSIL/AIS	0	0	0	0	0	0	0	0	0	1	32
-0.599714		0	ASC-US	67		1		0	NILM	0	37		1		0	ASC-US	0	0	0	0	0	0	0	0	0	58		1		1	ASC-US	0	0	0	0	0	0	0	0	0	0	58
1		0	HSIL/AIS	35		-1		1	LSIL	0	45		-1		1	LSIL	0	0	0	1	0	0	0	1	0	41		-1		0	LSIL	0	0	0	0	0	0	0	0	0	0	44
1		1	ASC-US	58		1		0	AGC	0	51		-1		1	LSIL	1	0	0	0	0	0	0	0	0	57		1		0	HSIL/AIS	0	0	0	0	0	0	0	0	0	0	51
-1		0	LSIL	44		-1		1	LSIL	0	55		-0.232452		0	ASC-US	0	0	0	0	0	0	0	0	0	24		-1		1	LSIL	0	0	0	0	0	0	1	0	0	0	44
0.173446		1	SCC/ADC	51		-0.975363		1	SCC/ADC	0	41		-1		1	SCC/ADC	0	0	0	1	0	0	0	0	0	44		0.694883		0	ASC-US	0	0	0	0	0	1	0	0	1	0	52
1		1	AGC	49		-1		1	ASC-US	0	51		1		1	ASC-H	0	0	0	0	0	0	0	0	0	59		0.61723		1	SCC/ADC	1	0	1	0	0	0	0	0	0	1	56
1		0	HSIL/AIS	51		-1		1	ASC-H	0	59		1		1	SCC/ADC	0	0	0	0	0	0	0	0	0	47		-1		1	LSIL	0	0	0	0	0	0	1	0	0	0	29
-1		1	LSIL	44		1		1	ASC-H	0	52		1		0	HSIL/AIS	0	0	0	0	0	0	0	0	0	52		-1		1	NILM	0	0	0	0	1	0	0	0	0	0	41
1		0	ASC-US	52		1		1	ASC-US	0	57		1		1	SCC/ADC	0	0	1	0	0	0	0	0	0	46		1		1	LSIL	0	1	0	0	1	0	0	0	0	0	42
-1		1	LSIL	29		1		1	ASC-H	0	62		1		0	NILM	0	0	0	0	0	0	0	1	0	27		0.735458		1	SCC/ADC	0	0	0	0	1	0	0	0	0	0	70
1		1	LSIL	42		-1		1	LSIL	0	51		-1		1	NILM	0	1	0	1	0	0	0	0	0	60		0.392479		1	SCC/ADC	1	1	0	0	1	1	0	0	0	0	52
1		1	NILM	22		-1		1	NILM	0	40		-1		0	ASC-US	0	0	0	0	0	0	0	0	0	67		1		1	NILM	0	0	0	0	1	0	0	0	0	0	22
1		1	ASC-H	29		-1		1	ASC-US	1	58		1		1	SCC/ADC	0	0	0	0	0	1	0	0	0	53		-1		1	HSIL/AIS	0	1	0	0	0	0	0	0	0	0	32
-1		1	HSIL/AIS	32		-1		1	ASC-US	0	23		1		1	HSIL/AIS	0	0	0	0	0	0	0	0	1	32		-1		1	LSIL	0	0	0	0	0	0	1	0	0	0	24
-1		1	LSIL	24		-1		0	ASC-H	0	63		-1		0	ASC-US	0	0	0	0	0	0	0	1	0	48		0.635698		1	SCC/ADC	1	0	1	0	0	0	0	0	1	0	58
1		1	LSIL	29		-1		1	LSIL	0	44		1		1	ASC-US	0	0	0	0	0	0	0	0	0	58		1		0	ASC-US	0	0	0	0	0	0	0	0	0	0	44
1		0	ASC-US	44		1		1	LSIL	0	29		-1		0	LSIL	0	0	0	0	0	0	0	0	0	44		1		1	NILM	0	0	0	0	0	0	0	0	0	1	43
0.368084		1	HSIL/AIS	41		1		1	LSIL	0	40		0.787754		1	SCC/ADC	1	0	0	0	0	1	0	0	0	75		1		1	SCC/ADC	0	0	0	0	0	0	1	0	0	0	41
-1		1	ASC-US	32		1		0	NILM	0	41		1		0	HSIL/AIS	0	0	0	0	0	0	0	0	0	51		-1		0	SCC/ADC	0	0	0	0	0	0	0	0	0	0	48
-0.790144		0	ASC-US	55		-1		1	LSIL	0	50		-1		1	LSIL	0	0	0	0	0	1	0	0	0	44		-1		1	NILM	0	1	0	0	0	0	0	0	0	0	63
1		1	NILM	43		1		0	HSIL/AIS	0	46		0.811644		0	ASC-US	0	0	0	0	1	0	0	1	0	52		-1		0	ASC-H	0	0	0	0	0	0	0	0	0	0	46
-1		1	LSIL	49		1		1	ASC-H	1	60		0.781076		1	SCC/ADC	0	1	0	0	0	0	0	0	1	56		0.74324		1	SCC/ADC	1	1	0	0	0	0	0	0	0	0	75
-1		0	SCC/ADC	48		1		1	ASC-US	0	52		-1		1	LSIL	0	0	0	0	0	1	0	0	0	29		-1		0	LSIL	0	0	0	0	0	0	0	0	0	0	47
0.113604		1	HSIL/AIS	42		1		1	ASC-H	0	63		-1		1	NILM	0	0	0	1	0	0	0	0	0	41		0.627358		1	HSIL/AIS	0	0	1	0	0	1	0	0	1	0	48
-1		1	ASC-US	32		1		1	ASC-US	0	39		1		1	LSIL	1	0	0	1	0	0	0	0	0	42		1		0	SCC/ADC	0	0	0	0	0	0	0	0	0	0	48
1		1	ASC-H	51		1		0	ASC-US	0	28		0.554224		1	SCC/ADC	0	0	0	1	0	0	0	0	0	70		0.0888174		1	HSIL/AIS	0	1	0	0	0	0	0	0	0	0	53
-1		0	LSIL	47		-1		1	LSIL	0	57		0.463177		1	SCC/ADC	1	0	0	1	1	0	0	0	0	52		0.649876		1	SCC/ADC	1	1	0	0	0	0	1	0	0	1	49
1		0	SCC/ADC	48		0.419427		1	SCC/ADC	1	42		1		1	NILM	0	0	0	1	0	0	0	0	0	22		1		0	NILM	0	0	0	0	0	0	0	0	1	0	37
1		1	HSIL/AIS	30		-1		1	ASC-H	0	28		1		1	ASC-H	1	0	0	0	0	0	0	0	0	29		1		0	SCC/ADC	0	0	0	0	0	0	0	0	0	0	60
-1		1	HSIL/AIS	62		1		1	LSIL	0	47		-1		1	HSIL/AIS	1	0	0	0	0	0	0	0	0	32		0.238645		1	HSIL/AIS	1	1	0	0	1	0	0	0	1	0	47
1		0	NILM	37		-1		1	LSIL	1	42		-1		1	LSIL	0	0	0	0	0	1	0	0	0	24		1		1	SCC/ADC	1	0	0	1	0	0	0	0	0	0	38
1		1	ASC-H	46		-0.0200686		0	NILM	0	40		0.741502		1	SCC/ADC	0	1	0	0	0	0	0	1	0	58		-1		1	LSIL	0	1	0	0	0	0	0	0	0	0	45
-1		1	LSIL	45		-1		1	ASC-US	0	46		0.35324		1	LSIL	1	0	0	0	0	0	0	0	0	29		1		0	AGC	0	0	0	0	0	0	0	0	0	0	51
1		0	AGC	51		-1		0	LSIL	0	27		0.659987		1	HSIL/AIS	1	0	0	0	1	0	0	0	0	46		-1		1	LSIL	0	0	0	0	0	0	0	0	0	0	55
-1		1	LSIL	55		1		0	HSIL/AIS	0	35		1		0	ASC-US	0	0	0	0	0	0	0	0	0	44		0.72411		1	SCC/ADC	0	0	0	1	0	1	0	0	0	0	34
-1		0	LSIL	49		1		0	LSIL	0	39		-1		1	ASC-US	0	0	0	0	0	0	0	0	1	32		0.963662		1	SCC/ADC	1	0	1	0	0	0	0	0	0	0	36
1		1	HSIL/AIS	30		-1		1	ASC-US	0	43		1		1	NILM	0	0	0	0	0	0	0	0	1	43		-0.811183		1	NILM	0	0	0	0	1	0	0	0	1	1	66
-1		1	ASC-US	51		-0.630688		1	SCC/ADC	0	56		1		1	SCC/ADC	0	0	0	0	0	1	0	0	0	41		1		1	HSIL/AIS	1	0	0	0	0	0	1	0	0	0	49
-1		1	ASC-US	38		-1		1	ASC-US	0	47		-1		1	LSIL	0	0	0	0	0	1	0	0	0	49		-1		1	ASC-US	0	0	0	0	0	0	0	0	0	0	51
-1		1	ASC-H	59		1		1	ASC-H	1	57		-1		0	SCC/ADC	0	0	0	0	0	0	0	0	0	48		-1		0	ASC-US	0	0	0	0	0	0	0	0	0	0	59
1		1	ASC-H	52		-0.322376		1	NILM	0	55		-1		1	NILM	1	0	0	0	0	0	0	0	0	63		-0.0719283		1	ASC-H	0	0	1	0	0	0	1	0	0	0	59
1		1	ASC-US	57		-1		0	LSIL	0	44		0.974752		1	ASC-H	0	1	0	0	0	0	0	0	0	51		-1		0	NILM	0	1	1	0	1	0	0	1	0	1	43
1		1	ASC-H	62		-1		1	LSIL	0	57		-1		0	ASC-H	0	0	0	0	0	0	0	0	0	46		1		1	ASC-H	0	1	0	0	0	0	0	0	0	0	52
-1		1	LSIL	51		1		1	NILM	0	27		-1		0	LSIL	0	0	0	0	0	0	0	0	0	47		1		1	ASC-US	0	0	0	0	1	0	0	0	1	0	57
-1		1	ASC-US	45		-1		0	SCC/ADC	0	51		0.765256		1	HSIL/AIS	0	1	0	0	1	0	0	1	0	48		1		1	ASC-H	0	0	0	0	1	0	0	0	0	0	62
-1		1	ASC-US	35		1		1	HSIL/AIS	0	56		1		0	SCC/ADC	0	0	0	0	0	0	0	0	0	48		-1		1	LSIL	0	0	0	0	0	0	1	0	0	0	51
1		1	ASC-H	51		1		1	HSIL/AIS	0	58		1		1	SCC/ADC	1	0	0	0	0	1	0	0	1	49		-0.0816965		1	NILM	0	0	0	0	0	0	0	0	0	0	45
-1		0	ASC-US	56		-0.0774782		0	NILM	0	27		1		0	NILM	0	0	0	0	0	0	0	1	0	37		1		1	ASC-H	1	0	0	0	0	0	0	0	0	0	51
-1		1	ASC-US	58		1		1	AGC	0	47		1		0	SCC/ADC	0	0	0	0	0	0	0	0	0	60		-1		1	ASC-US	1	0	1	0	1	1	1	0	0	0	58
-1		1	ASC-US	23		-1		1	ASC-US	0	51		0.41301		1	HSIL/AIS	1	0	0	1	0	0	0	1	0	47		-1		1	ASC-US	0	0	0	0	0	0	0	0	0	0	23
0.0510765		1	HSIL/AIS	58		1		1	HSIL/AIS	0	51		1		1	ASC-H	1	0	0	0	0	1	0	0	0	46		-1		1	LSIL	0	0	0	1	0	0	0	0	0	0	44
-1		0	ASC-H	63		1		1	HSIL/AIS	0	30		0.643464		1	SCC/ADC	0	0	1	0	0	0	0	0	0	38		0.317124		1	HSIL/AIS	1	1	0	0	0	1	0	0	0	0	27
-1		1	LSIL	44		-1		1	SCC/ADC	0	56		-1		1	LSIL	1	0	0	0	0	0	0	0	0	45		1		1	LSIL	0	0	0	0	0	0	0	1	0	0	29
1		1	HSIL/AIS	27		-0.541201		1	NILM	0	68		1		0	AGC	0	0	0	0	0	0	0	0	0	51		-1		1	NILM	0	0	0	0	0	1	0	0	0	0	61
1		1	LSIL	29		-1		1	LSIL	0	44		-1		1	LSIL	0	0	0	0	0	0	0	0	0	55		1		1	LSIL	0	1	0	0	0	0	0	0	0	0	40
1		1	HSIL/AIS	28		-1		1	LSIL	0	50		0.827801		1	SCC/ADC	0	0	1	0	1	0	0	0	0	34		-0.0742471		1	SCC/ADC	0	1	0	0	1	0	0	0	0	0	50
1		1	LSIL	40		-1		1	ASC-US	0	38		1		1	SCC/ADC	0	1	0	0	0	0	0	0	0	36		-1		1	NILM	0	0	0	0	1	0	1	0	1	0	62
-1		1	LSIL	28		1		1	HSIL/AIS	0	56		-1		1	NILM	0	0	0	1	0	0	0	1	1	66		1		1	HSIL/AIS	0	1	0	0	0	0	0	0	0	0	40
0.966546		1	HSIL/AIS	40		-1		1	ASC-US	0	31		1		1	HSIL/AIS	0	0	0	0	0	1	0	0	0	49		1		0	NILM	0	0	0	0	0	0	0	0	0	0	41
1		0	NILM	41		-1		0	NILM	0	27		-1		0	LSIL	0	0	0	0	0	0	0	0	0	49		-1		1	LSIL	0	1	0	0	0	0	0	0	0	0	50
1		1	NILM	35		-0.998679		0	NILM	0	27		-1		1	ASC-US	0	0	0	0	0	0	0	0	0	51		1		0	HSIL/AIS	0	0	0	0	0	0	0	0	0	0	46
-1		1	LSIL	50		1		0	ASC-H	0	43		-1		1	ASC-US	1	0	0	0	0	0	0	0	0	38		-0.927302		1	HSIL/AIS	0	1	0	0	1	0	0	0	0	0	34
1		0	HSIL/AIS	46		1		0	HSIL/AIS	0	48		0.0460533		1	HSIL/AIS	0	0	0	1	0	0	0	1	0	36		1		1	ASC-H	1	1	0	0	0	0	0	0	0	0	60
1		1	ASC-H	60		1		1	LSIL	0	31		-0.267245		1	ASC-H	0	1	0	0	0	1	0	0	0	59		1		1	ASC-US	0	0	0	0	0	0	0	0	0	0	52
1		1	ASC-US	52		1		1	ASC-US	0	62		-1		0	NILM	1	1	0	1	0	0	1	0	1	43		1		1	ASC-US	0	0	0	0	0	0	0	0	0	1	39
1		1	ASC-H	63		1		1	ASC-US	0	42		1		1	ASC-H	1	0	0	0	0	0	0	0	0	52		-0.956598		0	ASC-US	0	0	0	0	0	0	0	0	0	0	56
1		1	HSIL/AIS	55		-1		0	ASC-H	0	40		1		1	ASC-US	0	0	0	1	0	0	0	1	0	57		1		0	ASC-US	0	0	0	0	0	0	0	0	0	0	28
1		1	ASC-US	39		1		1	ASC-US	0	47		1		1	ASC-H	0	0	0	1	0	0	0	0	0	62		-1		1	LSIL	0	0	0	0	0	0	0	0	0	0	57
-1		0	ASC-US	56		-1		1	HSIL/AIS	0	64		-1		1	LSIL	0	0	0	0	0	1	0	0	0	51		-1		1	NILM	0	0	0	0	0	0	0	0	0	1	52
1		0	ASC-US	28		-1		0	NILM	0	40		-1		1	ASC-US	0	1	0	0	0	0	0	0	0	35		-1		1	ASC-H	0	1	0	0	0	0	0	0	0	0	28
-1		1	LSIL	57		1		1	ASC-US	0	51		1		1	ASC-H	0	0	0	0	0	0	0	0	0	51		-1		1	NILM	0	0	0	0	1	0	0	0	0	0	46
-1		1	HSIL/AIS	48		1		1	HSIL/AIS	0	61		-0.985031		1	ASC-US	0	1	0	1	1	1	0	0	0	58		1		1	LSIL	0	0	0	0	0	0	0	1	0	0	47
-1		0	AGC	33		-1		1	HSIL/AIS	0	27		-1		1	ASC-US	0	0	0	0	0	0	0	0	0	23		-1		0	ASC-US	0	0	0	0	0	0	0	0	0	0	64
-1		1	ASC-H	28		-1		1	ASC-H	1	58		-1		1	LSIL	0	0	1	0	0	0	0	0	0	44		-1		1	LSIL	1	0	1	0	0	0	0	0	0	0	42
-1		1	LSIL	42		-1		1	ASC-US	0	54		0.882955		1	HSIL/AIS	1	0	0	0	1	0	0	0	0	27		-0.421112		1	LSIL	1	1	0	0	0	0	0	0	0	0	45
1		1	LSIL	45		1		1	NILM	1	52		1		1	LSIL	0	0	0	0	0	0	1	0	0	29		-0.203455		1	SCC/ADC	1	1	0	0	0	0	0	0	0	1	37
-1		1	ASC-US	46		-0.738207		1	NILM	0	28		-0.56395		1	NILM	0	0	0	0	1	0	0	0	0	61		-1		0	LSIL	0	0	0	0	0	0	0	0	0	0	27
-1		0	LSIL	27		1		1	HSIL/AIS	0	57		-1		1	NILM	0	0	0	1	0	1	0	1	0	62		-1		0	NILM	0	0	0	0	0	0	0	0	1	0	47
-1		1	ASC-US	34		-1		0	LSIL	0	51		0.0925629		1	HSIL/AIS	1	0	0	0	0	0	0	0	1	57		1		0	HSIL/AIS	0	0	0	0	0	0	0	0	1	0	35
1		0	HSIL/AIS	35		-1		0	LSIL	0	35		1		0	NILM	0	0	0	0	0	0	0	0	0	41		0.0252459		1	HSIL/AIS	1	0	1	0	0	0	0	0	0	0	63
0.245786		1	HSIL/AIS	63		1		0	HSIL/AIS	0	34		-0.0301151		1	SCC/ADC	1	0	0	0	0	1	0	0	0	60		0.487866		1	SCC/ADC	0	0	0	0	1	1	0	0	1	0	63
1		0	LSIL	39		-1		1	ASC-US	0	52		1		1	NILM	0	0	0	1	0	0	0	1	1	35		-1		1	ASC-US	0	1	0	0	0	0	0	0	0	0	43
-1		1	ASC-US	43		-1		1	LSIL	0	50		-1		1	LSIL	1	0	0	0	0	0	0	0	0	50		-0.12916		1	NILM	0	0	0	0	0	0	0	0	1	0	52
-0.646418		1	NILM	52		1		0	NILM	0	52		1		0	HSIL/AIS	0	0	0	0	0	0	0	0	0	46		1		1	SCC/ADC	0	0	0	0	0	0	0	0	1	0	56
-1		1	ASC-US	47		-1		0	ASC-US	0	28		1		1	ASC-H	1	0	0	0	0	0	0	0	0	60		-1		1	ASC-US	0	0	0	0	0	0	0	0	1	0	47
1		1	HSIL/AIS	40		-1		1	ASC-US	1	64		1		1	ASC-US	0	0	0	0	0	0	0	0	0	52		0.329561		1	ASC-H	1	1	0	0	0	0	0	0	0	0	57
1		1	ASC-H	57		-0.9325		0	NILM	0	40		1		1	ASC-US	0	0	0	0	0	0	0	0	1	39		-1		1	NILM	0	1	0	0	0	0	0	0	0	0	55
-1		0	LSIL	44		1		1	NILM	0	54		1		0	ASC-US	0	0	0	0	0	0	0	0	0	28		-1		0	LSIL	0	0	0	0	0	0	0	0	0	0	44
-1		1	LSIL	57		-1		1	ASC-US	1	60		-1		1	LSIL	0	0	0	0	0	0	0	0	0	57		-1		1	LSIL	0	0	0	0	0	0	1	0	0	0	57
-0.969476		1	SCC/ADC	29		-0.244314		0	NILM	0	55		-1		1	HSIL/AIS	1	0	0	0	0	0	0	0	0	48		0.112984		1	NILM	0	0	0	0	0	0	0	0	1	1	27
1		1	NILM	27		1		0	ASC-H	0	27		-1		0	AGC	0	0	0	0	0	0	0	0	0	33		-0.00362297		0	NILM	0	0	0	0	0	0	0	0	1	0	56
-1		0	SCC/ADC	51		-1		0	ASC-H	0	45		-1		1	ASC-H	1	0	0	0	0	0	0	0	0	28		-1		0	SCC/ADC	0	0	0	0	0	0	0	0	0	0	51
-1		1	NILM	52		-0.204624		0	ASC-H	0	47		-1		1	NILM	0	0	0	1	0	0	0	0	0	46		-0.796214		1	NILM	0	0	0	0	1	0	1	0	1	1	61
-1		1	LSIL	37		1		1	NILM	0	39		1		1	LSIL	0	0	0	0	0	0	1	0	0	47		1		1	HSIL/AIS	0	0	0	0	0	0	1	0	0	0	56
-0.629373		0	NILM	24		1		1	HSIL/AIS	0	54		-1		0	ASC-US	0	0	0	0	0	0	0	0	0	64		1		1	HSIL/AIS	0	1	0	0	0	0	0	0	0	0	58
0.216814		1	HSIL/AIS	56		-1		1	LSIL	1	40		-1		1	LSIL	0	1	0	0	0	0	0	0	0	42		0.760447		1	LSIL	1	1	1	1	0	0	1	0	0	0	56
0.417086		1	HSIL/AIS	58		-1		1	LSIL	0	54		-1		0	LSIL	0	0	0	0	0	0	0	0	0	27		-0.619271		1	ASC-US	0	0	0	0	0	0	1	0	0	1	51
1		1	HSIL/AIS	65		-1		1	LSIL	0	49		-1		0	NILM	0	0	0	0	0	0	0	1	0	47		0.502658		1	HSIL/AIS	0	0	0	0	1	0	0	0	0	1	44
1		1	AGC	47		-0.594901		0	NILM	0	53		-1		1	ASC-US	0	0	0	1	0	0	0	0	0	34		-1		1	NILM	0	1	0	0	0	0	0	0	0	0	68
-1		1	ASC-US	51		-1		0	ASC-US	0	28		1		0	HSIL/AIS	0	0	0	0	0	0	0	1	0	35		-1		1	LSIL	0	0	0	1	1	0	1	0	1	0	44
1		1	HSIL/AIS	55		1		1	HSIL/AIS	0	57		0.618456		1	SCC/ADC	0	0	0	1	1	0	0	1	0	63		-1		1	LSIL	0	0	0	0	0	0	1	0	0	0	50
0.212745		1	HSIL/AIS	46		-1		1	NILM	0	35		-1		1	ASC-US	1	0	0	0	0	0	0	0	0	43		0.224219		1	SCC/ADC	0	0	0	0	1	0	1	0	0	0	48
0.0193151		1	NILM	35		1		0	NILM	0	41		1		1	SCC/ADC	0	0	0	0	0	0	0	1	0	56		-1		1	SCC/ADC	0	0	0	0	1	0	0	0	0	0	50
1		1	ASC-H	55		1		0	SCC/ADC	0	62		1		1	ASC-H	1	0	0	0	0	0	0	0	0	57		-1		1	ASC-US	0	0	0	0	0	0	0	0	0	0	38
1		1	HSIL/AIS	30		0.759033		1	SCC/ADC	1	43		-1		1	NILM	1	0	0	0	0	0	0	0	0	55		1		1	HSIL/AIS	0	0	0	0	0	0	1	0	0	0	56
-1		1	LSIL	51		1		0	LSIL	0	49		-1		0	LSIL	0	0	0	0	0	0	0	0	0	44		-1		1	ASC-US	0	0	0	0	0	1	0	0	0	0	31
-0.00582814		1	NILM	68		1		1	ASC-US	1	25		-1		1	LSIL	0	0	0	0	0	1	0	0	0	57		0.567789		1	SCC/ADC	0	0	0	0	0	1	0	0	0	0	65
-1		1	LSIL	44		-1		1	LSIL	0	52		0.130733		1	NILM	0	0	0	0	0	0	0	1	1	27		-1		1	SCC/ADC	0	1	0	0	0	0	0	0	0	0	47
-1		1	LSIL	50		0.438147		1	LSIL	1	62		-1		0	SCC/ADC	0	0	0	0	0	0	0	0	0	51		1		0	ASC-H	0	0	0	0	0	0	0	0	0	0	43
-1		1	ASC-US	38		-1		1	ASC-US	0	55		-0.784328		1	NILM	0	0	0	1	0	1	0	1	1	61		-1		1	NILM	0	1	0	0	0	0	0	0	0	0	47
-1		1	ASC-US	31		-1		1	ASC-US	0	25		-1		1	LSIL	1	0	0	0	0	0	1	0	0	37		-1		1	NILM	0	0	0	0	1	0	0	0	0	0	48
-1		1	ASC-US	44		1		1	NILM	0	67		-1		0	NILM	0	0	0	0	0	0	0	0	0	24		1		0	HSIL/AIS	0	0	0	0	0	0	0	0	0	0	48
1		0	ASC-H	43		1		1	ASC-H	0	50		1		1	HSIL/AIS	0	0	0	0	0	1	0	0	0	56		1		1	ASC-US	1	0	0	0	0	0	0	0	0	0	52
1		1	AGC	45		-1		1	ASC-US	0	40		0.88858		1	LSIL	1	1	1	0	0	1	0	0	0	56		0.624488		1	LSIL	0	0	0	0	1	0	0	0	0	0	31
1		0	HSIL/AIS	48		1		1	ASC-US	0	36		1		1	ASC-H	1	0	0	0	0	0	0	0	0	55		-1		1	NILM	0	1	0	0	0	1	0	0	0	0	60
1		1	ASC-US	52		-0.366467		1	NILM	0	57		-1		1	LSIL	0	0	0	0	0	1	0	0	1	51		-0.0657987		1	SCC/ADC	1	0	0	0	1	0	0	0	0	0	41
1		1	LSIL	31		-1		0	NILM	0	55		1		1	HSIL/AIS	0	0	0	1	0	0	0	0	1	44		-0.0186917		1	NILM	0	0	0	0	1	0	0	0	0	0	67
0.15215		1	SCC/ADC	52		1		1	HSIL/AIS	0	51		-1		1	NILM	1	0	0	0	0	0	0	0	0	68		1		1	ASC-US	0	0	0	0	1	1	0	0	0	0	62
0.975677		1	HSIL/AIS	54		-0.598456		0	NILM	0	52		-1		1	LSIL	0	0	1	1	0	1	0	1	0	44		-0.4775		1	NILM	0	1	0	0	0	1	0	0	0	0	62
1		1	ASC-US	62		-1		1	LSIL	0	47		-1		1	LSIL	0	0	0	0	0	1	0	0	0	50		1		1	ASC-US	0	0	0	0	1	0	0	0	0	0	42
-0.997003		0	NILM	24		-0.998859		1	NILM	0	68		0.170852		1	SCC/ADC	0	0	0	1	0	1	0	0	0	48		-1		0	ASC-H	0	0	0	0	0	0	0	0	0	0	40
1		1	ASC-US	42		1		0	NILM	0	56		-1		1	SCC/ADC	0	0	0	1	0	0	0	0	0	50		1		1	ASC-US	0	1	0	0	0	0	0	0	0	0	47
-0.631041		0	NILM	36		-1		1	ASC-US	0	44		-1		1	ASC-US	0	0	0	0	0	0	0	0	0	38		-1		1	HSIL/AIS	0	0	0	0	0	0	1	0	0	0	64
-1		1	ASC-US	40		1		1	ASC-H	1	59		1		1	HSIL/AIS	0	0	0	0	0	1	0	0	0	56		1		1	HSIL/AIS	0	1	0	0	0	1	0	0	0	0	41
0.497028		1	SCC/ADC	79		-1		0	NILM	0	52		-1		1	ASC-US	0	0	0	0	1	0	0	0	0	31		0.189603		1	SCC/ADC	1	1	0	0	0	1	0	0	0	0	59
-1		0	AGC	41		-1		0	ASC-H	0	34		0.257957		1	SCC/ADC	0	0	0	0	1	0	0	0	0	65		0.0090743		1	LSIL	1	1	0	0	0	0	0	0	0	0	25
1		1	ASC-US	47		-0.08146		0	NILM	0	54		0.316889		1	SCC/ADC	0	0	0	0	1	0	0	0	0	43		1		1	ASC-US	0	0	0	0	1	0	0	0	0	0	51
-1		1	HSIL/AIS	64		1		1	ASC-H	0	55		1		0	ASC-H	0	0	0	0	0	0	0	0	0	43		1		1	HSIL/AIS	0	0	0	0	0	0	0	0	0	0	61
-1		1	ASC-US	30		-0.0431354		0	NILM	0	39		-1		1	NILM	1	0	0	0	0	0	0	0	0	47		-0.0184403		1	NILM	0	0	0	0	1	0	0	0	0	0	52
0.0634211		1	HSIL/AIS	41		-0.711417		0	NILM	0	69		-1		1	NILM	0	0	0	0	0	0	0	0	1	26		-1		1	HSIL/AIS	0	1	0	0	0	0	0	0	0	0	27
1		1	LSIL	25		1		1	ASC-US	0	50		0.294629		1	AGC	1	1	0	0	0	0	0	0	0	45		-1		1	ASC-H	1	1	0	0	1	0	0	0	0	0	58
1		1	ASC-US	51		-1		0	NILM	0	54		-0.407113		1	NILM	0	0	0	1	0	0	0	0	0	48		-1		1	ASC-US	0	0	0	0	1	0	0	0	0	0	54
0.9906		1	HSIL/AIS	61		-1		0	ASC-H	0	45		1		0	HSIL/AIS	0	0	0	0	0	0	0	0	0	48		0.936029		0	NILM	0	0	0	0	0	0	0	0	0	0	62
-1		1	NILM	52		1		1	LSIL	0	59		-1		0	ASC-US	0	0	0	0	0	0	0	0	0	62		1		1	NILM	1	0	1	0	0	0	0	0	0	0	52
-1		1	HSIL/AIS	27		1		0	ASC-US	0	50		1		1	ASC-US	0	0	0	0	0	0	0	0	0	52		-1		1	NILM	0	0	0	0	0	0	0	1	0	0	28
-1		1	ASC-H	58									1		1	LSIL	0	0	0	1	0	0	0	0	0	31		0.816255		1	HSIL/AIS	0	0	0	0	1	0	0	0	1	0	57
-1		1	ASC-US	54									-1		1	NILM	1	0	0	0	1	0	0	0	0	60		-1		0	LSIL	0	0	0	0	0	0	0	0	0	0	51
1		1	NILM	52									-1		1	SCC/ADC	0	0	0	1	0	0	0	0	0	41		-1		0	LSIL	0	0	0	0	0	0	0	0	0	0	35
-1		0	LSIL	51									1		1	ASC-US	0	0	0	1	1	0	0	0	0	62		1		0	HSIL/AIS	0	0	0	0	0	0	0	0	0	0	34
-1		0	LSIL	35									-0.564106		1	NILM	1	0	0	0	1	0	0	0	0	62		0.712298		1	SCC/ADC	1	1	0	1	0	0	0	0	1	0	46
0.81353		0	SCC/ADC	47									-1		0	NILM	0	0	0	0	0	0	0	1	0	24		-1		1	ASC-US	0	1	0	0	0	0	1	0	1	0	52
-1		1	LSIL	36									1		1	ASC-US	0	0	0	1	0	0	0	0	0	42		-1		1	LSIL	0	0	0	0	1	0	0	0	0	0	50
1		1	ASC-H	42									-0.503267		0	ASC-H	0	0	0	0	0	0	0	0	0	40		1		0	NILM	0	0	0	0	0	0	0	0	0	0	52
1		0	HSIL/AIS	34									-1		1	ASC-US	0	0	0	0	1	0	0	0	0	40		-1		1	ASC-US	1	1	0	0	0	0	0	1	0	0	64
-0.584875		0	NILM	37									0.885617		1	SCC/ADC	1	0	0	0	0	0	0	0	0	79		1		1	HSIL/AIS	0	0	0	0	0	0	0	0	0	1	43
-1		1	ASC-US	52									-1		0	AGC	0	0	0	0	0	0	0	0	0	41		1		1	NILM	0	0	0	0	1	0	0	0	0	0	54
-1		1	LSIL	50									1		1	ASC-US	1	0	0	0	0	0	0	0	0	47		0.809022		1	HSIL/AIS	0	0	0	0	1	0	0	1	0	1	37
-1		1	LSIL	36									-1		1	HSIL/AIS	0	0	0	0	0	1	0	0	0	64		1		1	SCC/ADC	1	1	0	0	0	0	0	1	0	0	52
1		0	NILM	52									0.257386		1	SCC/ADC	1	0	0	0	1	0	0	0	0	59		-1		1	ASC-US	1	0	0	0	0	0	0	0	0	0	60
-1		1	NILM	52									1		1	LSIL	1	0	0	0	0	0	0	0	0	25		-1		0	NILM	0	0	0	0	0	0	0	0	1	0	55
-1		1	ASC-US	64									1		1	ASC-US	0	0	0	1	0	0	0	0	0	51		-1		0	ASC-US	0	0	0	0	0	0	0	0	0	0	60
0.0203193		1	HSIL/AIS	56									1		1	HSIL/AIS	0	0	0	0	0	0	0	0	0	61		0.282859		1	SCC/ADC	1	1	1	0	0	0	0	0	0	0	50
-1		1	ASC-US	64									-1		1	HSIL/AIS	1	0	0	0	0	0	0	0	0	27		0.156725		1	HSIL/AIS	0	1	0	0	0	0	0	0	0	0	41
1		1	HSIL/AIS	68									-1		1	ASC-H	1	0	0	1	0	0	0	0	0	58		1		1	HSIL/AIS	1	1	0	0	0	0	1	0	1	0	43
1		1	NILM	54									-1		1	ASC-US	0	0	0	1	0	0	0	0	0	54		-1		1	NILM	0	0	0	0	1	0	0	0	0	0	46
1		1	ASC-US	51									1		1	NILM	0	1	0	0	0	0	0	0	0	52		1		1	SCC/ADC	0	0	0	0	0	0	1	0	0	0	50
1		1	SCC/ADC	52									-0.606662		1	NILM	0	0	0	0	0	0	1	0	0	28		-1		1	HSIL/AIS	1	1	0	0	0	0	0	0	0	0	47
-1		1	ASC-US	60									0.261044		1	HSIL/AIS	0	0	0	1	0	0	0	1	0	57		-1		0	ASC-H	0	0	0	0	0	0	0	0	0	0	45
-1		1	NILM	53									-1		0	LSIL	0	0	0	0	0	0	0	0	0	51		-1		0	ASC-H	0	0	0	0	0	0	0	0	0	0	47
1		0	ASC-H	27									-1		0	LSIL	0	0	0	0	0	0	0	0	0	35		1		1	NILM	0	1	0	1	0	0	0	0	0	0	39
1		1	HSIL/AIS	41									-1		1	LSIL	0	0	0	0	0	0	1	0	0	36		-0.971322		1	NILM	0	0	0	0	0	0	1	0	1	0	60
1		1	NILM	39									1		0	HSIL/AIS	0	0	0	0	0	0	0	0	0	34		-1		1	HSIL/AIS	1	1	0	0	0	0	0	0	0	0	48
0.285056		1	HSIL/AIS	54									0.812889		1	SCC/ADC	1	0	1	0	0	0	0	1	0	46		1		1	HSIL/AIS	0	0	0	0	0	0	1	0	0	0	54
-1		1	LSIL	40									-1		1	ASC-US	1	0	0	0	0	1	0	1	0	52		1		0	NILM	0	0	0	0	0	0	0	0	0	0	62
-1		1	LSIL	54									-1		1	LSIL	0	0	0	1	0	0	0	0	0	50		-1		1	LSIL	1	0	1	0	0	0	0	0	0	0	40
-0.483138		0	NILM	48									-0.488501		1	LSIL	0	0	0	0	0	1	0	1	0	36		-1		1	LSIL	0	0	1	0	0	0	1	0	0	0	54
-1		1	LSIL	49									1		0	NILM	0	0	0	0	0	0	0	0	0	52		1		1	HSIL/AIS	0	0	0	0	0	0	0	0	0	0	49
0.13117		1	HSIL/AIS	57									-0.652748		1	ASC-US	1	0	0	0	0	0	1	0	0	64		-1		1	LSIL	0	0	0	0	0	0	0	0	0	0	49
0.592815		1	NILM	35									1		1	HSIL/AIS	0	0	0	0	0	0	0	0	1	43		-0.877928		0	ASC-US	0	0	0	0	0	0	0	0	0	0	28
1		0	NILM	41									-1		1	ASC-US	0	0	0	0	0	0	0	0	0	64		0.240793		0	NILM	0	0	0	0	0	0	0	0	0	0	61
0.631537		0	SCC/ADC	62									1		1	HSIL/AIS	0	0	0	0	0	0	0	1	0	68		-1		1	HSIL/AIS	1	1	0	0	0	0	0	0	0	0	48
-1		0	NILM	50									1		1	NILM	0	0	0	1	0	0	0	0	0	54		1		1	HSIL/AIS	0	0	0	0	0	1	0	0	0	0	57
1		0	LSIL	49									1		1	ASC-US	1	0	0	0	0	0	0	0	0	51		1		0	NILM	0	0	0	0	0	0	0	0	0	0	41
1		1	ASC-US	25									0.924443		1	HSIL/AIS	0	0	0	1	0	0	1	0	1	37		0.894096		0	SCC/ADC	0	0	0	0	0	0	0	0	0	0	62
1		1	ASC-H	48									1		1	SCC/ADC	1	0	0	0	0	0	1	0	0	52		1		0	LSIL	0	0	0	0	0	0	0	0	0	0	49
-1		0	NILM	50									-1		1	ASC-US	0	0	0	0	0	0	0	0	0	60		0.6789		1	ASC-US	1	0	1	0	0	0	0	0	0	0	25
-1		1	NILM	52									1		1	HSIL/AIS	1	0	0	0	0	1	0	1	0	43		-1		1	NILM	0	0	0	0	1	1	0	0	0	0	63
-1		1	LSIL	52									-1		1	NILM	0	0	0	1	0	0	0	0	0	46		-1		1	LSIL	0	1	0	0	0	0	0	0	0	0	52
1		1	LSIL	62									1		1	SCC/ADC	0	0	0	0	0	1	0	0	0	50		1		1	LSIL	1	1	0	0	0	0	0	0	0	1	62
-1		1	ASC-US	55									-0.546812		1	SCC/ADC	1	0	0	0	0	0	0	0	0	58		-1		1	ASC-US	0	1	0	0	0	0	0	0	0	0	55
-1		1	ASC-US	25									-0.140439		1	SCC/ADC	1	0	0	0	0	0	0	0	0	59		0.75484		0	NILM	0	0	0	0	0	0	0	0	0	0	62
1		1	NILM	67									-1		0	ASC-H	0	0	0	0	0	0	0	0	0	45		1		1	NILM	0	0	0	0	1	0	0	0	0	0	67
1		1	ASC-H	50									-1		0	ASC-H	0	0	0	0	0	0	0	0	0	47		1		0	NILM	0	0	0	0	0	0	0	0	0	0	61
-1		1	ASC-US	40									1		1	NILM	1	0	1	0	0	0	0	0	0	39		1		1	ASC-H	0	0	0	0	0	0	0	0	0	0	50
1		1	ASC-US	36									-0.638991		1	NILM	0	0	0	0	0	1	0	1	0	60		-1		1	ASC-US	0	0	0	0	0	1	0	0	0	0	40
0.996551		1	SCC/ADC	52									-0.400659		1	NILM	0	0	0	0	0	0	0	0	1	60		-1		1	NILM	0	0	1	0	0	0	0	0	0	0	63
0.0586952		1	HSIL/AIS	42									1		1	HSIL/AIS	0	0	0	0	0	1	0	0	0	54		1		1	ASC-US	0	0	0	0	1	0	0	0	0	0	36
-1		0	NILM	37									-1		1	LSIL	0	1	0	0	0	0	0	0	0	40		-1		1	LSIL	0	0	0	0	0	0	1	0	0	1	47
-0.361429		0	NILM	38									-1		1	LSIL	0	1	0	0	0	1	0	0	0	54		0.688604		1	HSIL/AIS	1	1	0	0	0	0	1	1	0	1	45
-1		1	LSIL	47									1		1	HSIL/AIS	0	0	0	0	0	0	0	0	0	49		1		0	NILM	0	0	0	0	0	0	0	0	0	0	56
-0.874891		1	NILM	68									-1		1	LSIL	0	0	0	0	0	0	0	0	0	49		-0.0246768		1	ASC-US	0	0	0	0	0	0	1	0	0	0	44
1		0	NILM	56									1		1	HSIL/AIS	0	0	0	0	1	0	0	0	0	57		1		1	ASC-H	1	1	0	0	0	0	0	0	0	0	59
-0.35839		0	NILM	49									1		0	NILM	0	0	0	0	0	0	0	0	0	41		0.894833		1	ASC-US	1	0	1	0	0	0	0	0	0	0	51
-1		1	ASC-US	44									1		0	LSIL	0	0	0	0	0	0	0	0	0	49		-1		0	ASC-H	0	0	0	0	0	0	0	0	0	0	34
1		1	ASC-H	59									1		1	ASC-US	0	1	0	0	0	0	0	0	0	25		0.127207		1	SCC/ADC	1	1	0	0	0	0	0	0	0	0	26
-1		1	NILM	24									-1		1	NILM	0	0	0	1	1	0	0	0	0	63		1		1	ASC-H	0	0	0	0	1	0	0	0	0	0	55
1		1	ASC-US	51									-1		1	LSIL	1	0	0	0	0	0	0	0	0	52		1		1	ASC-US	0	1	0	0	0	0	0	0	0	0	50
-0.233187		0	ASC-H	34									1		1	LSIL	1	0	0	0	0	0	0	0	1	62		1		1	HSIL/AIS	0	0	0	0	1	0	0	0	0	0	47
0.774534		1	SCC/ADC	51									0.0187808		0	NILM	0	0	0	0	0	0	0	0	0	63		-1		0	ASC-H	0	0	0	0	0	0	0	0	0	0	45
-1		1	ASC-US	39									-1		1	ASC-US	1	0	0	0	0	0	0	0	0	55		1		1	LSIL	0	0	0	0	1	0	0	0	0	0	59
1		1	ASC-H	55									-0.0158679		1	ASC-US	0	0	0	0	0	1	0	0	0	25
0.215234		1	HSIL/AIS	62									0.579134		0	NILM	0	0	0	0	0	0	0	0	0	62
-0.385973		0	NILM	69									1		1	NILM	0	0	0	1	0	0	0	0	0	67
1		1	ASC-US	50									1		1	ASC-H	0	0	0	0	0	0	0	0	0	50
1		1	ASC-H	37									-1		1	ASC-US	0	0	0	0	1	0	0	0	0	40
-0.369215		1	ASC-US	29									-1		1	NILM	0	1	0	0	0	0	0	0	0	63
1		1	LSIL	59									1		1	ASC-US	0	0	0	1	0	0	0	0	0	36
1		0	ASC-US	50									-1		1	LSIL	0	0	0	0	0	1	0	0	1	47
													0.834809		1	HSIL/AIS	1	0	0	0	0	1	1	0	1	45
*The support vector machine equation is below:													1		0	NILM	0	0	0	0	0	0	0	0	0	56
													1		1	ASC-H	1	0	0	0	0	0	0	0	0	59
													-1		1	SCC/ADC	1	0	0	0	0	0	0	0	0	58
													1		1	ASC-US	0	1	0	0	0	0	0	0	0	51
													1		1	SCC/ADC	1	0	0	0	0	0	0	0	0	26
													1		1	ASC-H	0	0	0	1	0	0	0	0	0	55
													-1		1	NILM	0	0	0	0	0	0	0	0	1	40
													1		1	ASC-US	1	0	0	0	0	0	0	0	0	50
													0.624999		1	HSIL/AIS	0	1	0	0	0	0	0	0	0	39
													-1		1	ASC-US	0	0	0	0	0	0	0	1	0	29
													1		1	HSIL/AIS	0	0	0	1	0	0	0	0	0	47
													-1		0	ASC-H	0	0	0	0	0	0	0	0	0	45
													-0.212635		1	NILM	0	0	0	0	0	0	0	0	0	58
													1		1	LSIL	0	0	0	1	0	0	0	0	0	59

## Sheet: Table S3
Table S3 Clinical performance of current screening methods and models for cross-sectional population and screening cohorts at baseline (CIN3+)*
		Sensitivity	Specificity	AUC	Referral Rate
		% (95%CI)	% (95%CI)	(95%CI)	% (95%CI)
Cross-sectional Population (N=1,915)
Current methods in testing set	hrHPV DNA (cobas)	93.43 (91.39-95.18)	72.88 (70.36-75.33)	0.83 (0.82-0.85)	50.86 (48.60-53.13)
	hrHPV mRNA (Aptima)	94.31 (92.55-96.06)	77.97 (75.56-80.30)	0.86 (0.85-0.88)	48.25 (45.98-50.53)
	hrHPV DNA (Onclarity)	91.87 (89.72-93.87)	75.25 (72.55-77.68)	0.84 (0.82-0.85)	49.63 (47.27-51.99)
	HPV16/18 DNA (cobas)	79.97 (76.90-82.89)	92.51 (90.96-93.98)	0.86 (0.85-0.88)	33.42 (31.31-35.59)
	HPV16/18 E6	71.52 (67.96-74.92)	97.17 (96.13-98.11)	0.84 (0.83-0.86)	28.84 (26.70-31.05)
	p16/Ki-67	86.63 (83.95-89.15)	77.15 (74.75-79.55)	0.82 (0.80-0.84)	45.67 (43.40-47.95)
	ASC-US+	97.82 (96.51-98.84)	71.74 (69.30-74.27)	0.85 (0.83-0.86)	53.16 (50.89-55.41)
	Co-testing	98.84 (97.96-99.56)	59.20 (56.59-61.97)	0.79 (0.78-0.80)	61.62 (59.40-63.80)
Cross-sectional Population validation set (N=575)
Logistic regression	Base Model	89.22 (84.80-93.14)	93.50 (91.05-95.93)	0.91 (0.89-0.94)	35.95 (32.02-40.03)
	Base Model+E6	95.34 (92.23-97.93)	91.05 (87.86-93.93)	0.93 (0.91-0.95)	41.90 (37.56-46.33)
	Base Model+GT	92.67 (88.48-96.34)	92.88 (90.09-95.67)	0.93 (0.90-0.95)	38.91 (34.67-43.28)
	Base Model+E6+GT	93.33 (89.44-96.67)	93.38 (90.44-95.97)	0.93 (0.91-0.96)	41.15 (36.57-45.84)
Screening Cohort I (N=3,179)
HPV	hrHPV mRNA	100	85.01 (83.71-86.22)	0.925 (0.919-0.931)	16.14 (14.87-17.46)
Senior cytologists	ASC-US	97.67 (93.02-100)	90.72 (89.70-91.74)	0.94 (0.92-0.97)	10.47 (9.43-11.59)
	Co-testing	100	80.45 (79.08-81.86)	0.902 (0.985-0.909)	20.64 (19.24-22.08)
	Base Model	97.67 (93.02-100)	94.93 (94.13-95.70)	0.96 (0.94-0.99)	6.32 (5.50-7.23)
	Base Model+E6	100	96.01 (95.34-96.68)	0.980 (0.977-0.984)	5.28 (4.53-6.12)
	Base Model+GT	100	96.36 (95.73-97.03)	0.982 (0.979-0.985)	4.91 (4.18-5.72)
	Base Model+E6+GT	100	98.15 (97.67-98.60)	0.991 (0.988-0.993)	3.18 (2.60-3.85)
Screening Cohort II (N=3,082)
HPV	hrHPV DNA	91.30 (78.26-100)	83.49 (82.22-84.8)	0.87 (0.81-0.93)	17.07 (15.75-18.44)
Senior cytologists	ASC-US	100	83.2 (81.86-84.47)	0.92 (0.91-0.92)	17.46 (16.13-18.84)
	Co-testing	100	73.75 (72.11-75.19)	0.87 (0.86-0.88)	26.83 (25.28-28.44)
	Base Model	95.65 (86.96-100)	94.38 (93.46-95.16)	0.95 (0.91-0.99)	6.33 (5.49-7.25)
	Base Model+GT	100	89.62 (88.52-90.72)	0.948 (0.943-0.954)	11.00 (9.92-12.16)
*Area under the curve (AUC); E6: E6 oncoprotein; GT: HPV genotyping
